# Supplementary material for: Alterations in Intestinal Brush Border Membrane Functionality and Bacterial Populations Following Intra-Amniotic Administration (Gallus gallus) of Catechin and Its Derivatives
Source: Nutrients. 2022 Sep 22;14(19):3924. doi: 10.3390/nu14193924 (PMC9572352; doi:10.3390/nu14193924)
Supplement: Supplementary file 1 [file nutrients-14-03924-s001.zip]

Archive with 1 entries (1 files):
- nutrients-1917427-supplementary.pdf
